# Supplementary material for: Calypogeia (Calypogeiaceae, Marchantiophyta) in Pacific Asia: Updates from Molecular Revision with Particular Attention to the Genus in North Indochina
Source: Plants (Basel). 2022 Apr 4;11(7):983. doi: 10.3390/plants11070983 (PMC9002642; doi:10.3390/plants11070983)
Supplement: Supplementary file 1 [file plants-11-00983-s001.zip]

Archive with 2 entries (2 files):
- Figures S1-S3_Condensed trees.pdf
- Table S1_p-distance Calypogeia_final.xlsx
