# Supplementary material for: Calypogeia (Calypogeiaceae, Marchantiophyta) in Pacific Asia: Updates from Molecular Revision with Particular Attention to the Genus in North Indochina
Source: Plants (Basel). 2022 Apr 4;11(7):983. doi: 10.3390/plants11070983 (PMC9002642; doi:10.3390/plants11070983)
Supplement: Supplementary file 1 [file plants-11-00983-s001.zip › Table S1_p-distance Calypogeia_final.xlsx]

## Sheet: trnG-intron
№	Taxon	Infraspecific p-distances, trnG-intron, %	Infrageneric p-distances, trnG-intron, %
			1	2	3	4	5	6	7	8	9	10	11	12	13	14	15	16	17	18	19	20	21	22	23	24	25	26	27	28	29	30	31	32	33	34	35
1	Calypogeia japonica	0.00119476
2	Calypogeia muelleriana	0	0.0408707
3	Calypogeia integristipula	0	0.0392751	0.00160128
4	Calypogeia pseudointegristipula	0.0016129	0.0423442	0.00882459	0.00723684
5	Calypogeia subalpina	n/c	0.055416	0.0272	0.0256616	0.0233086
6	Calypogeia neesiana	0	0.0543338	0.0288	0.0272655	0.0249163	0.0112
7	Calypogeia cuspidata	0.0016129	0.0534313	0.0153226	0.0137429	0.0145831	0.0250404	0.0250404
8	Calypogeia pseudocuspidata	n/c	0.0489667	0.0115321	0.00990099	0.0132275	0.0313015	0.0329489	0.0174709
9	Calypogeia shevockii	n/c	0.0482028	0.0128	0.011227	0.0152698	0.0304	0.032	0.0218094	0.0164745
10	Calypogeia apiculata	0	0.0545688	0.0233528	0.0217294	0.0251391	0.0383653	0.0400333	0.0319793	0.0236849	0.0100083
11	Calypogeia orientalis	0.00214018	0.0505172	0.0160342	0.0144656	0.018525	0.0368788	0.0352753	0.0250945	0.0198129	0.0064137	0.0122604
12	Calypogeia yoshinagana	0.00384	0.0550545	0.01984	0.0182839	0.0223439	0.04064	0.03904	0.0273021	0.0233937	0.01024	0.0171742	0.0102619
13	Calypogeia tosana	0.00384714	0.04894	0.0174759	0.0159084	0.0199759	0.0344396	0.0328338	0.0244093	0.0213031	0.00784089	0.013019	0.00785771	0.0116949
14	Calypogeia sphagnicola f. paludosa	0	0.0543725	0.022424	0.0208724	0.0217241	0.0432462	0.0384411	0.0299192	0.0263882	0.0128137	0.0225098	0.01604	0.0198612	0.0174947
15	Calypogeia pseudosphagnicola	0	0.0560639	0.0208167	0.0192617	0.0201092	0.0384308	0.0336269	0.0282943	0.0247321	0.011209	0.0208341	0.0144424	0.0182546	0.0158829	0.00480899
16	Calypogeia suecica	0.0202667	0.0566172	0.0256	0.0235231	0.0292037	0.0453333	0.0416	0.0347334	0.0307523	0.0170667	0.0244421	0.0199539	0.0241067	0.0205726	0.016551	0.0165466
17	Calypogeia sphagnicola	0.024	0.0535518	0.0232	0.0208501	0.0241124	0.04	0.0368	0.0323102	0.0271829	0.0136	0.0225188	0.016836	0.02064	0.0173897	0.0176188	0.0176141	0.0205333
18	Calypogeia granulata	0.008	0.0597282	0.0304	0.0288693	0.0329551	0.04224	0.03872	0.0376414	0.0336079	0.02144	0.0285033	0.0246927	0.02848	0.0240136	0.0211426	0.0195356	0.0273067	0.02544
19	Calypogeia sinensis	0.00350867	0.0596617	0.0324784	0.0309517	0.0315968	0.0436861	0.0388828	0.0384516	0.035798	0.0228718	0.0295692	0.0261225	0.0299167	0.0254524	0.0228931	0.0212878	0.0272945	0.026074	0.0219112
20	Calypogeia fissa	0.00129364	0.0567267	0.0255476	0.0239839	0.0248559	0.0368724	0.0320189	0.0269561	0.0295055	0.0158405	0.0224446	0.0191175	0.0228915	0.0187817	0.0171569	0.0158534	0.0222052	0.0205341	0.0168148	0.016313
21	Calypogeia peruviana	n/c	0.0560166	0.0272	0.0256616	0.0265241	0.0384	0.0336	0.0282714	0.0313015	0.0176	0.0241528	0.0208445	0.02464	0.0205151	0.0176188	0.0176141	0.0234667	0.0216	0.01728	0.0180685	0.00419989
22	Calypogeia neogaea	n/c	0.0566571	0.0261682	0.0243446	0.0244369	0.0373832	0.0336449	0.0293006	0.0299065	0.0149533	0.0242991	0.0187383	0.0228037	0.0173026	0.014972	0.0149673	0.0218069	0.0196262	0.0164486	0.017369	0.00298091	0
23	Calypogeia azurea	0.0161027	0.0502314	0.0192544	0.0176909	0.0201632	0.0374723	0.0347996	0.0256682	0.0231347	0.0106969	0.0192371	0.0132185	0.0177635	0.01479	0.0160837	0.0150058	0.0215896	0.0190028	0.0224979	0.0240438	0.014734	0.0155461	0.0137934
24	Calypogeia sphagnicola f. sphagnicola	0	0.0466675	0.0229886	0.0197532	0.0255742	0.041051	0.039409	0.03068	0.0287649	0.0164204	0.0239943	0.0197261	0.0216749	0.0194079	0.0246441	0.0246509	0.0229886	0.0164204	0.0279147	0.0316822	0.0239088	0.0229886	0.0231215	0.0203218
25	Calypogeia kamchatica	0	0.0482028	0.016	0.0144347	0.0184853	0.0368	0.0352	0.0250404	0.0197694	0.0064	0.0166806	0.00962055	0.01344	0.0110526	0.0160171	0.0144115	0.0202667	0.0168	0.02464	0.026074	0.0190762	0.0208	0.0186916	0.00961812	0.0197045
26	Asperifolia sullivantii	0	0.175996	0.163907	0.162656	0.163893	0.17053	0.172185	0.168896	0.16041	0.15894	0.165664	0.163163	0.163907	0.163958	0.167404	0.166528	0.166115	0.165563	0.174834	0.170888	0.169444	0.168874	0.169884	0.16508	0.161565	0.162252
27	Asperifolia indosinica	0.00480769	0.179772	0.169545	0.171615	0.172868	0.179717	0.181366	0.176223	0.170628	0.164878	0.17131	0.169096	0.170484	0.169897	0.173313	0.172439	0.172023	0.170649	0.180706	0.17843	0.174871	0.173122	0.174664	0.170466	0.162572	0.171473	0.0381165
28	Asperifolia arguta	0.00163666	0.169545	0.164452	0.163128	0.16444	0.171097	0.172758	0.169463	0.159322	0.159468	0.165346	0.163706	0.165284	0.164505	0.167961	0.167082	0.166667	0.165282	0.175416	0.171457	0.169319	0.167774	0.168582	0.165077	0.162116	0.166113	0.0343732	0.0333026
29	Mnioloma fuscum	n/c	0.18557	0.171527	0.173689	0.176425	0.181818	0.183533	0.177643	0.176991	0.168096	0.174625	0.171346	0.170497	0.171105	0.173441	0.172532	0.173814	0.173242	0.184563	0.18146	0.17908	0.17637	0.190381	0.175998	0.158731	0.174957	0.185315	0.174368	0.173121
30	Metacalypogeia alternifolia	n/c	0.172507	0.154976	0.155356	0.159012	0.158238	0.158238	0.155684	0.163025	0.154976	0.157064	0.159673	0.161827	0.157734	0.155145	0.155102	0.154976	0.159869	0.154976	0.156482	0.156456	0.156098	0.158192	0.158128	0.149079	0.159869	0.213445	0.208019	0.195289	0.211506
31	Geocalyx graveolens	n/c	0.162131	0.144026	0.145902	0.146377	0.153846	0.148936	0.144628	0.147651	0.145663	0.151258	0.145434	0.1509	0.146693	0.147461	0.14742	0.150573	0.151391	0.149591	0.154422	0.149944	0.14845	0.145009	0.14714	0.146219	0.1473	0.205042	0.196322	0.188921	0.191781	0.177994
32	Mesoptychia sahlbergii	n/c	0.160682	0.151414	0.15	0.152169	0.153078	0.153078	0.147899	0.151877	0.148087	0.154844	0.148971	0.154742	0.148268	0.151583	0.153206	0.151414	0.15391	0.158735	0.1608	0.154775	0.15257	0.15739	0.151831	0.146508	0.14975	0.193162	0.189463	0.171652	0.176776	0.183908	0.148026
33	Mesoptychia heterocolpos var. harpanthoides	n/c	0.176846	0.16145	0.160198	0.162247	0.164745	0.164745	0.159734	0.16129	0.158155	0.160619	0.159053	0.160791	0.158556	0.159978	0.159934	0.159802	0.163097	0.169028	0.165804	0.163015	0.16092	0.162524	0.161344	0.161889	0.159802	0.191201	0.196801	0.184748	0.180103	0.196748	0.155483	0.0687398
34	Mesoptychia heterocolpos	0.00324149	0.176681	0.159503	0.158177	0.160294	0.162809	0.162809	0.157762	0.159728	0.156197	0.158816	0.157094	0.158842	0.156577	0.158025	0.157981	0.15785	0.161156	0.167107	0.163871	0.161146	0.158978	0.160766	0.159391	0.159898	0.15785	0.189306	0.194936	0.183018	0.179864	0.195759	0.155609	0.0720708	0.00484915
35	Mesoptychia gillmanii	n/c	0.179687	0.163934	0.162695	0.168036	0.172131	0.17377	0.163079	0.165541	0.163934	0.166637	0.16484	0.170492	0.164537	0.167396	0.168991	0.16612	0.168033	0.17377	0.173191	0.171774	0.169935	0.171103	0.16766	0.157719	0.165574	0.205734	0.203686	0.190881	0.194208	0.200647	0.159609	0.0589198	0.0711974	0.0738651

## Sheet: trnL
№	Taxon	Infraspecific p-distances, trnL−F, %	Infrageneric p-distances, trnL−F, %
			1	2	3	4	5	6	7	8	9	10	11	12	13	14	15	16	17	18	19	20	21	22	23	24	25	26	27	28	29	30	31	32	33	34	35	36	37	38
1	Calypogeia japonica	0.011396
2	Calypogeia subalpina	n/c	0.0868946
3	Calypogeia neesiana	0	0.0911681	0.0128205
4	Calypogeia muelleriana	0.0153846	0.0749288	0.0384615	0.042735
5	Calypogeia integristipula	0	0.0698006	0.0384615	0.042735	0.0102564
6	Calypogeia cuspidata	n/c	0.0698006	0.0384615	0.042735	0.0153846	0.00854701
7	Calypogeia pseudointegristipula	0.00429185	0.089227	0.0492553	0.053538	0.0261289	0.0192766	0.0192766
8	Calypogeia pseudocuspidata	n/c	0.0826211	0.042735	0.0470085	0.0230769	0.0213675	0.0213675	0.0321246
9	Calypogeia sphagnicola f. sphagnicola	0	0.0826211	0.0384615	0.042735	0.0222222	0.025641	0.025641	0.0364073	0.0299145
10	Calypogeia suecica	0.025641	0.0868946	0.042735	0.0470085	0.0230769	0.0299145	0.0299145	0.04069	0.0320513	0.017094
11	Calypogeia sphagnicola	n/c	0.0826211	0.0384615	0.042735	0.0222222	0.025641	0.025641	0.0364073	0.0299145	0.00854701	0.017094
12	Calypogeia shevockii	n/c	0.0868946	0.042735	0.0470085	0.0230769	0.0299145	0.0299145	0.04069	0.0299145	0.0128205	0.017094	0.0128205
13	Calypogeia kamchatica	0	0.0826211	0.0384615	0.042735	0.0188034	0.025641	0.025641	0.0364073	0.025641	0.00854701	0.0128205	0.00854701	0.0042735
14	Calypogeia azurea	0.00854701	0.0854701	0.0356125	0.039886	0.0193732	0.02849	0.02849	0.0392624	0.02849	0.017094	0.0156695	0.017094	0.0128205	0.00854701
15	Calypogeia orientalis	0	0.0911681	0.0555556	0.0598291	0.0333333	0.0384615	0.0384615	0.0492553	0.0384615	0.025641	0.0277778	0.025641	0.0128205	0.017094	0.025641
16	Calypogeia yoshinagana	0	0.0911681	0.0470085	0.0512821	0.0273504	0.034188	0.034188	0.0364073	0.034188	0.017094	0.0192308	0.017094	0.0128205	0.00854701	0.017094	0.017094
17	Calypogeia tosana	0.00334195	0.0924421	0.0401344	0.044448	0.0290993	0.0358208	0.0349279	0.0464612	0.0358208	0.019017	0.0209526	0.019017	0.0147035	0.0103899	0.019017	0.019017	0.0103899
18	Calypogeia apiculata	0	0.100783	0.0467	0.0510851	0.0359132	0.0423149	0.0423149	0.0526282	0.0423149	0.0263106	0.0285032	0.0263106	0.0219255	0.0175404	0.0263106	0.0263106	0.0175404	0.0106382
19	Calypogeia pseudosphagnicola	0	0.0868946	0.042735	0.0470085	0.0239316	0.034188	0.034188	0.0449727	0.034188	0.025641	0.017094	0.025641	0.0213675	0.017094	0.014245	0.0299145	0.0213675	0.0233306	0.0306957
20	Calypogeia sinensis	0.00213675	0.0893875	0.0480769	0.0523504	0.025	0.0352564	0.0352564	0.0460433	0.0352564	0.0267094	0.0213675	0.0267094	0.0224359	0.0181624	0.0153134	0.034188	0.025641	0.0276442	0.0350808	0.0160256
21	Calypogeia granulata	0.0042735	0.0933048	0.0491453	0.0534188	0.0260684	0.0363248	0.0363248	0.047114	0.0363248	0.0277778	0.0235043	0.0277778	0.0235043	0.0192308	0.0163818	0.0363248	0.0277778	0.0298009	0.0372734	0.0192308	0.0202991
22	Calypogeia aeruginosa	n/c	0.0911681	0.0470085	0.0512821	0.0239316	0.034188	0.034188	0.0449727	0.034188	0.025641	0.0213675	0.025641	0.0213675	0.017094	0.014245	0.034188	0.025641	0.0276442	0.0350808	0.017094	0.0181624	0.0106838
23	Calypogeia sphagnicola f. paludosa	0	0.0826211	0.0384615	0.042735	0.0153846	0.025641	0.025641	0.0364073	0.025641	0.017094	0.0128205	0.017094	0.0128205	0.00854701	0.00569801	0.025641	0.017094	0.019017	0.0263106	0.00854701	0.00961538	0.0106838	0.00854701
24	Calypogeia fissa	0.0042735	0.0868946	0.034188	0.0384615	0.0205128	0.0299145	0.0299145	0.04069	0.0309829	0.0213675	0.0181624	0.0213675	0.0192308	0.0149573	0.00641026	0.0320513	0.0235043	0.0254874	0.0328883	0.0149573	0.0160256	0.0160256	0.0149573	0.00641026
25	Calypogeia neogaea	0.0042735	0.0847578	0.0320513	0.0363248	0.0209402	0.0277778	0.0277778	0.0385487	0.0320513	0.0192308	0.0192308	0.0192308	0.0235043	0.0192308	0.0106838	0.0363248	0.0277778	0.0298009	0.0372734	0.0192308	0.0202991	0.0213675	0.0192308	0.0106838	0.00641026
26	Calypogeia peruviana	0	0.0826211	0.0299145	0.034188	0.0188034	0.025641	0.025641	0.0364073	0.0299145	0.017094	0.017094	0.017094	0.0213675	0.017094	0.00854701	0.034188	0.025641	0.0276442	0.0350808	0.017094	0.0181624	0.0192308	0.017094	0.00854701	0.0042735	0.00213675
27	Calypogeia vietnamica	0	0.0868946	0.042735	0.0470085	0.0196581	0.0299145	0.0299145	0.04069	0.0299145	0.0213675	0.017094	0.0213675	0.00854701	0.0128205	0.00997151	0.0213675	0.0213675	0.0233306	0.0306957	0.0128205	0.0138889	0.0149573	0.0128205	0.0042735	0.0106838	0.0149573	0.0128205
28	Asperifolia sullivantii	0	0.150997	0.128205	0.132479	0.120513	0.123932	0.115385	0.115632	0.119658	0.123932	0.121795	0.123932	0.128205	0.123932	0.121083	0.132479	0.123932	0.124641	0.125632	0.123932	0.125	0.126068	0.115385	0.115385	0.119658	0.117521	0.115385	0.119658
29	Asperifolia indosinica	0	0.158737	0.139805	0.144174	0.131048	0.135436	0.126698	0.125855	0.139805	0.133204	0.131019	0.133204	0.133204	0.133204	0.130291	0.14631	0.133204	0.13356	0.134992	0.133204	0.134296	0.131019	0.124466	0.124466	0.127742	0.12665	0.124466	0.124466	0.0349512
30	Asperifolia arguta	0	0.136273	0.130474	0.134823	0.119151	0.121776	0.113078	0.112214	0.126125	0.123913	0.121738	0.123913	0.123913	0.123913	0.121013	0.128262	0.123913	0.124633	0.124083	0.123913	0.125	0.126087	0.123913	0.115214	0.119564	0.117389	0.115214	0.115214	0.0347931	0.0330216
31	Mnioloma fuscum	n/c	0.198856	0.16309	0.167382	0.16824	0.171674	0.171674	0.174199	0.171674	0.16309	0.16309	0.16309	0.16309	0.16309	0.160229	0.16309	0.167382	0.159818	0.149301	0.154506	0.170601	0.165236	0.16309	0.16309	0.157725	0.154506	0.154506	0.16309	0.158798	0.164505	0.172504
32	Metacalypogeia cordifolia	n/c	0.143062	0.111588	0.11588	0.112446	0.11588	0.11588	0.109683	0.120172	0.11588	0.111588	0.11588	0.120172	0.11588	0.113019	0.128755	0.111588	0.113957	0.0995337	0.103004	0.114807	0.109442	0.11588	0.107296	0.110515	0.109442	0.107296	0.111588	0.150215	0.15134	0.135412	0.150862
33	Metacalypogeia alternifolia	n/c	0.155937	0.124464	0.128755	0.125322	0.128755	0.128755	0.131188	0.133047	0.128755	0.124464	0.128755	0.133047	0.128755	0.125894	0.141631	0.133047	0.126954	0.112747	0.11588	0.127682	0.122318	0.128755	0.120172	0.123391	0.118026	0.120172	0.124464	0.167382	0.168893	0.152885	0.159483	0.0214592
34	Geocalyx graveolens	n/c	0.174535	0.167382	0.171674	0.173391	0.180258	0.171674	0.1785	0.171674	0.175966	0.165236	0.175966	0.175966	0.171674	0.16309	0.184549	0.171674	0.16849	0.167144	0.158798	0.170601	0.165236	0.171674	0.16309	0.158798	0.160944	0.158798	0.167382	0.184549	0.188591	0.176872	0.181034	0.133621	0.150862
35	Mesoptychia gillmanii	0.0429185	0.157368	0.150215	0.150215	0.143348	0.150215	0.141631	0.148392	0.150215	0.145923	0.141631	0.150215	0.145923	0.141631	0.13877	0.154506	0.141631	0.138536	0.140717	0.128755	0.140558	0.135193	0.137339	0.133047	0.138412	0.143777	0.141631	0.137339	0.165236	0.166699	0.165951	0.189655	0.12069	0.12931	0.112069
36	Mesoptychia sahlbergii	n/c	0.173789	0.162393	0.15812	0.159829	0.166667	0.15812	0.164888	0.166667	0.166667	0.15812	0.166667	0.162393	0.15812	0.155271	0.17094	0.15812	0.155257	0.162026	0.145299	0.157051	0.151709	0.15812	0.149573	0.154915	0.160256	0.15812	0.153846	0.183761	0.18563	0.176102	0.214592	0.133047	0.141631	0.137339	0.0429185
37	Mesoptychia heterocolpos	0.0772532	0.157013	0.145593	0.152012	0.142586	0.147729	0.143438	0.145906	0.149866	0.143438	0.141301	0.143456	0.14772	0.143438	0.140582	0.156286	0.143438	0.14018	0.144006	0.130589	0.142367	0.137013	0.139146	0.134872	0.139157	0.141305	0.139164	0.139155	0.167006	0.168505	0.16777	0.182792	0.118275	0.13117	0.129005	0.0482833	0.0663585
38	Mesoptychia heterocolpos var. harpanthoides	n/c	0.182336	0.175214	0.183761	0.176068	0.179487	0.179487	0.17559	0.183761	0.179487	0.175214	0.17094	0.183761	0.179487	0.176638	0.192308	0.179487	0.175932	0.174958	0.166667	0.178419	0.173077	0.179487	0.17094	0.174145	0.173077	0.17094	0.175214	0.196581	0.196505	0.186937	0.201717	0.141631	0.158798	0.154506	0.0965665	0.0982906	0.06004

## Sheet: ITS2
№	Taxon	Infraspecific p-distances, ITS2, %	Infrageneric p-distances, ITS2, %
			1	2	3	4	5	6	7	8	9	10	11	12	13	14	15	16	17	18	19	20	21	22	23	24	25	26	27	28
1	Calypogeia muelleriana	0.0954545
2	Calypogeia fissa subsp. fissa	0.0394737	0.0652636
3	Calypogeia peruviana	0	0.0515674	0.0195478
4	Calypogeia neogaea	0.0172849	0.0544466	0.0246586	0.00862691
5	Calypogeia azurea	0.0173073	0.0563004	0.0260937	0.00997509	0.0161719
6	Calypogeia sinensis	0.0143874	0.0623289	0.0292151	0.0117075	0.01974	0.0212613
7	Calypogeia fissa	0.0172414	0.0534875	0.0260889	0.012931	0.0143927	0.014928	0.023415
8	Calypogeia pseudointegristipula	n/c	0.0581505	0.0369404	0.0172414	0.0258932	0.0274933	0.0289595	0.0301724
9	Calypogeia cuspidata	0	0.0714342	0.0412886	0.0215517	0.0302097	0.0318728	0.0332726	0.0344828	0.0215517
10	Calypogeia kamchatica	0.00436681	0.0585015	0.0306335	0.0108606	0.0166674	0.0164596	0.0226516	0.0195377	0.0282149	0.0325535
11	Calypogeia suecica	n/c	0.0515674	0.0282441	0.00862069	0.01726	0.0187342	0.0203335	0.0215517	0.0172414	0.0301724	0.0195377
12	Calypogeia vietnamica	0	0.0612817	0.0375548	0.0219298	0.0248924	0.0288106	0.0338567	0.0263158	0.0394737	0.0438596	0.0242982	0.0307018
13	Calypogeia pseudocuspidata	n/c	0.10636	0.0774201	0.0657895	0.0688165	0.067962	0.0677133	0.0657895	0.0745614	0.0789474	0.0772807	0.0745614	0.0714286
14	Calypogeia granulata	0.0128582	0.0713315	0.039161	0.0285387	0.0296753	0.0332987	0.0390492	0.0285387	0.0437738	0.039389	0.039195	0.0373083	0.0346862	0.065769
15	Calypogeia tosana	0.0207955	0.0605349	0.0353968	0.0216368	0.02221	0.0280558	0.0329189	0.0208144	0.0378384	0.0432358	0.0283059	0.0302764	0.0307997	0.0692552	0.037785
16	Calypogeia japonica	0.0148174	0.0475191	0.0347785	0.0220913	0.0211127	0.0269031	0.032996	0.0176011	0.0322639	0.0425911	0.0273617	0.0249648	0.029892	0.0702303	0.0362226	0.0201415
17	Calypogeia orientalis	0.00666852	0.0619518	0.0374333	0.0273125	0.0244438	0.0300151	0.0377916	0.0185675	0.0448024	0.0480687	0.0297092	0.0360574	0.0322488	0.0745244	0.0389403	0.0243796	0.0192796
18	Calypogeia yoshinagana	0	0.0510972	0.0282441	0.0172414	0.0143989	0.0197426	0.027728	0.00862069	0.0344828	0.0387931	0.0195377	0.0258621	0.0219298	0.0657895	0.0285387	0.0146041	0.0102373	0.00982254
19	Calypogeia integristipula	n/c	0.0535934	0.0416506	0.0304348	0.0275869	0.0331723	0.0366704	0.0217391	0.0391304	0.0521739	0.0328385	0.0304348	0.0353982	0.0752212	0.0420627	0.0272605	0.0146621	0.0231423	0.0130435
20	Calypogeia shevockii	n/c	0.0510972	0.0282441	0.0172414	0.0143989	0.0197426	0.027728	0.00862069	0.0344828	0.0387931	0.0195377	0.0258621	0.0219298	0.0657895	0.0285387	0.0146041	0.0102373	0.00982254	0	0.0130435
21	Calypogeia pseudosphagnicola	n/c	0.0619906	0.054333	0.0431034	0.0402983	0.0460199	0.0536061	0.0344828	0.0517241	0.0646552	0.0455692	0.0431034	0.0482456	0.0921053	0.0502394	0.0361653	0.024785	0.0349463	0.0258621	0.026087	0.0258621
22	Calypogeia apiculata	0.0259991	0.0607756	0.034847	0.0215984	0.0237941	0.0271194	0.0330354	0.0237535	0.0388771	0.0431967	0.0260882	0.0302377	0.0329624	0.0768365	0.0400303	0.0268103	0.026505	0.0295586	0.0194339	0.0326751	0.0194339	0.0377855
23	Asperifolia indosinica	0.00287356	0.152847	0.13197	0.122126	0.13093	0.126035	0.132678	0.135057	0.130747	0.135057	0.133787	0.122126	0.137427	0.159357	0.135236	0.137364	0.135002	0.151199	0.139368	0.144928	0.139368	0.156609	0.139679
24	Asperifolia arguta	0	0.142516	0.119631	0.112069	0.120858	0.115816	0.122614	0.125	0.12069	0.125	0.123664	0.112069	0.127193	0.157895	0.128238	0.128564	0.124734	0.140997	0.12931	0.134783	0.12931	0.146552	0.1296	0.0316092
25	Asperifolia sullivantii	0.00881057	0.139832	0.120971	0.108993	0.117874	0.110397	0.11902	0.122066	0.117708	0.130782	0.120696	0.108993	0.119798	0.168584	0.134159	0.131111	0.124643	0.137635	0.126424	0.131932	0.126424	0.143855	0.129962	0.0625095	0.0392678
26	Mesoptychia sahlbergii	n/c	0.213823	0.191587	0.183406	0.189497	0.181527	0.182894	0.194323	0.183406	0.200873	0.184623	0.183406	0.186667	0.217778	0.1992	0.193151	0.187177	0.202711	0.196507	0.198238	0.196507	0.20524	0.194745	0.219796	0.20524	0.203115
27	Mesoptychia heterocolpos	n/c	0.224413	0.199507	0.195556	0.198816	0.194393	0.195048	0.204444	0.186667	0.204444	0.196877	0.195556	0.18552	0.207207	0.202302	0.201058	0.195116	0.209733	0.204444	0.206278	0.204444	0.208889	0.206017	0.223704	0.208889	0.224798	0.121076
28	Mesoptychia gillmanii	n/c	0.201748	0.176557	0.168182	0.174505	0.168303	0.172188	0.177273	0.163636	0.181818	0.169344	0.168182	0.166667	0.206422	0.17791	0.176	0.169725	0.177694	0.177273	0.178899	0.177273	0.181818	0.176536	0.228788	0.213636	0.213848	0.0688073	0.12037
